# Supplementary material for: Hedgehogs on the move: Testing the effects of land use change on home range size and movement patterns of free-ranging Ethiopian hedgehogs
Source: PLoS One. 2017 Jul 26;12(7):e0180826. doi: 10.1371/journal.pone.0180826 (PMC5528257; doi:10.1371/journal.pone.0180826)
Supplement: S1 File — (CSV) [file pone.0180826.s001.csv]

Tag Type: PinPoint-120
Tag ID: 223
Firmware Version: V4.14
GMT Time	Latitude	Longitude	Duration	DOP	Satellites
4/6/2015 6:01:15 PM	25.8901352	51.0538604	36	1.2	6
4/6/2015 6:15:03 PM	25.888633	51.0553017	3	1.2	6
4/6/2015 6:30:01 PM	25.8875308	51.0561699	2	1.4	5
4/6/2015 6:45:03 PM	25.8883438	51.0541355	3	1.6	5
4/6/2015 7:00:01 PM	25.8888253	51.0534756	1	1.8	5
4/6/2015 7:15:02 PM	25.8899425	51.0523562	3	2.2	4
4/6/2015 7:30:02 PM	25.8913165	51.053213	3	2.6	4
4/6/2015 7:45:36 PM	25.8900828	51.0515919	36	2.6	4
4/6/2015 8:00:02 PM	25.8871501	51.0498205	3	2.2	4
4/6/2015 8:15:39 PM	25.8839346	51.0486237	40	1	6
4/6/2015 8:30:02 PM	25.8830999	51.0482752	3	1.8	5
4/6/2015 8:45:03 PM	25.8826332	51.0484175	3	1.6	5
4/6/2015 9:00:00 PM	25.8819686	51.0482917	1	1.4	5
4/6/2015 9:15:01 PM	25.8814564	51.0501327	2	1.6	4
4/6/2015 9:30:04 PM	25.8817739	51.0510629	4	2.4	4
4/6/2015 9:45:01 PM	25.8821188	51.0516305	2	2	4
4/6/2015 10:00:02 PM	25.8838945	51.0534152	3	2	4
4/6/2015 10:15:02 PM	25.8833449	51.0541533	3	2.4	4
4/6/2015 10:30:38 PM	25.8833693	51.0541701	39	0.8	8
4/6/2015 10:45:01 PM	25.8833525	51.0541478	2	1	7
4/6/2015 11:00:02 PM	25.8833255	51.054124	2	1	7
4/6/2015 11:15:02 PM	25.8833569	51.0541223	2	1	7
4/6/2015 11:30:02 PM	25.8833493	51.0541562	3	1.2	5
4/6/2015 11:45:01 PM	25.8833483	51.0541305	2	1.2	6
4/7/2015 12:00:01 AM	25.8833566	51.054181	2	1.2	4
4/7/2015 12:15:04 AM	25.883224	51.0541193	5	3.2	5
4/7/2015 12:30:03 AM	25.8834489	51.0540848	4	5.4	4
4/7/2015 12:45:38 AM	25.8833386	51.0541619	39	1	8
4/7/2015 1:00:01 AM	25.8833352	51.0541535	1	1	8
4/7/2015 1:15:01 AM	25.8833465	51.0541608	2	0.8	9
4/7/2015 1:30:01 AM	25.8833737	51.0541442	2	1	8
4/7/2015 1:45:01 AM	25.8833405	51.0541434	2	1	8
4/7/2015 2:00:02 AM	25.8833696	51.0541494	3	1.2	7
4/7/2015 2:15:01 AM	25.8834045	51.0541349	2	1.2	7
4/7/2015 2:30:00 AM	25.883306	51.0541658	2	1.6	6
4/7/2015 2:45:02 AM	25.8833377	51.0541445	3	1.4	7
4/7/2015 3:00:39 AM	25.8833497	51.0541373	40	0.8	10
4/7/2015 3:15:00 AM	25.8833189	51.054131	1	1.4	7
4/7/2015 3:29:59 AM	25.8833577	51.0541688	1	1.6	7
4/7/2015 3:45:02 AM	25.8833537	51.054145	3	0.8	9
4/7/2015 4:00:00 AM	25.8833456	51.0541334	1	1.4	7
4/7/2015 4:15:00 AM	25.8833632	51.0541173	1	1.2	7
4/7/2015 4:30:01 AM	25.8833695	51.0541429	3	1	8
4/7/2015 4:45:03 AM	25.8833567	51.0541308	4	1	8
4/7/2015 5:00:01 AM	25.8833438	51.0541386	2	1.8	5
4/7/2015 5:15:39 AM	25.8833435	51.0541501	41	0.8	8
4/7/2015 5:30:00 AM	25.8833452	51.0541432	1	0.8	8
4/7/2015 5:45:01 AM	25.8833547	51.0541489	3	0.8	8
4/7/2015 6:00:00 AM	25.8833356	51.0541497	1	0.8	8
4/7/2015 6:15:01 AM	25.8833536	51.0541526	3	0.8	8
4/7/2015 6:30:00 AM	25.8833561	51.0541503	2	0.8	8
4/7/2015 6:45:01 AM	25.8833195	51.0541058	3	1.8	7
4/7/2015 7:00:01 AM	25.883258	51.0540322	2	2.2	6
4/7/2015 7:15:03 AM	25.8833927	51.0541654	5	1.6	5
4/7/2015 7:30:38 AM	25.8833692	51.054114	40	0.8	10
4/7/2015 7:45:00 AM	25.8833442	51.0541379	2	0.8	10
4/7/2015 8:00:01 AM	25.8833605	51.0541229	3	0.8	9
4/7/2015 8:15:01 AM	25.8833366	51.0541403	3	1	8
4/7/2015 8:30:00 AM	25.8833638	51.0541314	2	1	8
4/7/2015 8:45:01 AM	25.8833701	51.0542372	3	1	8
4/7/2015 9:00:00 AM	25.8833748	51.0542228	2	1	8
4/7/2015 9:15:01 AM	25.8833788	51.0542228	2	1	7
4/7/2015 9:30:01 AM	25.8833867	51.0542022	2	1	7
4/7/2015 9:45:38 AM	25.8833924	51.0541523	40	1	10
4/7/2015 10:00:02 AM	25.8834064	51.0541581	3	0.8	10
4/7/2015 10:15:00 AM	25.8833474	51.0541922	1	0.8	9
4/7/2015 10:30:00 AM	25.8832185	51.0542593	1	0.8	9
4/7/2015 10:45:00 AM	25.8831127	51.0543731	2	0.8	9
4/7/2015 11:00:01 AM	25.8830325	51.0544405	2	0.8	9
4/7/2015 11:15:01 AM	25.882854	51.0544108	2	0.8	9
4/7/2015 11:30:00 AM	25.8826848	51.0543879	2	1.2	7
4/7/2015 11:45:01 AM	25.8825565	51.0543566	2	1.4	7
4/7/2015 12:00:20 PM	25.8834014	51.054213	22	1.2	6
4/7/2015 12:14:59 PM	25.8834543	51.0541866	1	0.8	7
4/7/2015 12:30:00 PM	25.8834279	51.0542147	2	0.8	7
4/7/2015 12:45:01 PM	25.8833873	51.054247	3	0.8	7
4/7/2015 1:00:00 PM	25.8833998	51.0542188	2	1	6
4/7/2015 1:15:02 PM	25.8834616	51.0542588	4	1.4	5
4/7/2015 1:29:59 PM	25.8834762	51.0542363	2	1.8	4
4/7/2015 1:45:04 PM	25.8834565	51.0542071	3	1.8	4
4/7/2015 2:00:08 PM	25.8832342	51.0542439	8	12.8	3
4/7/2015 2:15:39 PM	25.8833906	51.0541176	38	1.2	6
4/7/2015 2:30:04 PM	25.8833742	51.0540915	3	1.2	6
4/7/2015 2:45:03 PM	25.8833933	51.0541304	3	1.2	6
4/7/2015 3:00:03 PM	25.883399	51.0541513	2	1.2	6
4/7/2015 3:15:02 PM	25.8833799	51.0541398	2	1.2	6
4/7/2015 3:30:03 PM	25.8840205	51.0540535	2	1	6
4/7/2015 3:45:02 PM	25.8865279	51.0540381	1	1.4	5
4/7/2015 4:00:03 PM	25.8879925	51.053787	3	1	6
4/7/2015 4:15:03 PM	25.8880034	51.0537525	3	1.8	4
4/7/2015 4:30:38 PM	25.8885891	51.0544955	38	1.4	6
4/7/2015 4:45:02 PM	25.8905514	51.0540322	1	1.6	6
4/7/2015 5:00:02 PM	25.8899567	51.0534104	2	2.6	4
4/7/2015 5:15:05 PM	25.8879606	51.0537422	5	2.6	4
4/7/2015 5:30:03 PM	25.8889107	51.0541799	2	2.6	4
4/7/2015 5:45:04 PM	25.8896587	51.0537069	4	2.8	4
4/7/2015 6:00:03 PM	25.8896975	51.0539514	3	3.4	4
4/7/2015 6:15:02 PM	25.8899263	51.0540219	2	4.4	4
4/7/2015 6:30:36 PM	25.8900815	51.0539865	36	1.2	5
4/7/2015 6:45:38 PM	25.8904843	51.0531314	38	0.8	7
4/7/2015 7:00:01 PM	25.8911786	51.0534936	1	1	6
4/7/2015 7:15:02 PM	25.8912309	51.0527325	2	1	6
4/7/2015 7:30:02 PM	25.8898224	51.0526338	2	1	6
4/7/2015 7:45:02 PM	25.8891235	51.0534741	2	1.2	5
4/7/2015 8:00:03 PM	25.8889717	51.0538183	2	1.2	5
4/7/2015 8:15:03 PM	25.8896182	51.0542884	3	2	4
4/7/2015 8:30:03 PM	25.8907095	51.0540682	3	2.2	4
4/7/2015 8:45:02 PM	25.8916615	51.0543989	2	3	4
4/7/2015 9:00:44 PM	25.8910272	51.0547639	44	2.4	4
4/7/2015 9:15:02 PM	25.8902105	51.0552173	2	3.4	4
4/7/2015 9:30:02 PM	25.8895267	51.0549466	3	7.2	3
4/7/2015 9:45:50 PM	25.8886616	51.0549641	50	3	4
4/7/2015 10:00:01 PM	25.8881262	51.0536826	2	3	4
4/7/2015 10:15:02 PM	25.8889876	51.0535291	2	3.2	4
4/7/2015 10:30:01 PM	25.8904763	51.0531013	1	3.4	4
4/7/2015 10:45:36 PM	25.8913952	51.0531245	37	6.2	4
4/7/2015 11:00:07 PM	25.8899119	51.0542569	7	30.2	4
4/7/2015 11:15:39 PM	25.8896525	51.0539769	39	1.2	5
4/7/2015 11:30:01 PM	25.8892076	51.0542326	1	1	5
4/7/2015 11:45:02 PM	25.8882244	51.0536821	3	1.2	5
4/8/2015 12:00:02 AM	25.8873539	51.0552148	2	1.2	5
4/8/2015 12:16:10 AM	25.8863419	51.0559172	70	4.8	3
4/8/2015 12:30:37 AM	25.8846806	51.055515	38	2.4	4
4/8/2015 12:45:02 AM	25.8843966	51.0558713	2	2	4
4/8/2015 1:00:01 AM	25.8835414	51.0550946	2	1.8	4
4/8/2015 1:15:36 AM	25.8833603	51.054189	37	3.6	4
4/8/2015 1:30:38 AM	25.8833309	51.0541583	39	0.8	8
4/8/2015 1:45:00 AM	25.8833479	51.0541639	1	1	7
4/8/2015 2:00:02 AM	25.8833469	51.0541546	2	0.8	8
4/8/2015 2:15:02 AM	25.8833392	51.0541774	2	0.8	8
4/8/2015 2:30:02 AM	25.8833521	51.0541599	2	0.8	8
4/8/2015 2:45:01 AM	25.8833272	51.0541378	2	1	8
4/8/2015 3:00:02 AM	25.8833061	51.054162	3	1	8
4/8/2015 3:15:01 AM	25.8833397	51.0541239	2	1.2	7
4/8/2015 3:30:01 AM	25.8833167	51.0541584	2	1.2	7
4/8/2015 3:45:39 AM	25.8833436	51.054152	40	1	9
4/8/2015 4:00:02 AM	25.8833651	51.054132	3	1.2	8
4/8/2015 4:15:02 AM	25.8833591	51.0541344	2	1.2	8
4/8/2015 4:30:01 AM	25.8833787	51.0541028	2	1	8
4/8/2015 4:45:01 AM	25.8833162	51.0541804	2	1.2	7
4/8/2015 5:00:01 AM	25.883396	51.0540993	2	2	5
4/8/2015 5:15:01 AM	25.883359	51.0541321	2	1.4	5
4/8/2015 5:30:02 AM	25.8833546	51.0541681	2	1.2	5
4/8/2015 5:45:01 AM	25.8833438	51.0541568	2	2.4	4
4/8/2015 6:00:38 AM	25.8833556	51.0541465	39	0.8	9
4/8/2015 6:15:01 AM	25.8833407	51.0541462	1	0.8	9
4/8/2015 6:30:01 AM	25.8833661	51.0541069	1	1.2	8
4/8/2015 6:45:01 AM	25.883356	51.0541537	1	1.2	8
4/8/2015 7:00:01 AM	25.8833567	51.0541168	2	2	5
4/8/2015 7:15:08 AM	25.8833686	51.054126	9	1.2	6
4/8/2015 7:30:01 AM	25.8833486	51.0541469	2	1.6	5
4/8/2015 7:45:00 AM	25.8833623	51.0541373	2	1.4	5
4/8/2015 8:00:01 AM	25.8833186	51.0541501	2	1.4	5
4/8/2015 8:15:39 AM	25.8833694	51.0541289	40	1.2	9
4/8/2015 8:30:02 AM	25.8833486	51.054208	2	1.2	9
4/8/2015 8:45:02 AM	25.8832434	51.0542776	2	1.2	9
4/8/2015 9:00:02 AM	25.8833103	51.0543098	2	1.8	8
4/8/2015 9:15:02 AM	25.8837052	51.0544583	3	1.8	8
4/8/2015 9:30:01 AM	25.8831714	51.0544322	3	1.6	7
4/8/2015 9:45:01 AM	25.8830584	51.0543965	2	1.2	7
4/8/2015 10:00:03 AM	25.8831398	51.054507	4	1	7
4/8/2015 10:15:01 AM	25.8828598	51.054341	2	1.2	6
4/8/2015 10:30:39 AM	25.8833949	51.0541522	41	0.8	9
4/8/2015 10:45:00 AM	25.8832794	51.0542367	1	1.6	7
4/8/2015 11:00:01 AM	25.8832221	51.0542967	3	0.6	10
4/8/2015 11:15:00 AM	25.8832445	51.0542644	2	0.8	9
4/8/2015 11:30:01 AM	25.8830986	51.0542872	2	0.8	9
4/8/2015 11:45:01 AM	25.8828316	51.054328	2	1.2	8
4/8/2015 12:00:00 PM	25.8827047	51.0543212	1	1.8	7
4/8/2015 12:15:01 PM	25.883311	51.0544028	3	2.8	8
4/8/2015 12:30:00 PM	25.884617	51.0545379	2	3.2	6
4/8/2015 12:45:44 PM	25.8833752	51.0542097	46	1.4	6
4/8/2015 1:00:01 PM	25.883336	51.0541728	2	1.4	6
4/8/2015 1:15:00 PM	25.883348	51.054156	2	1.8	5
4/8/2015 1:30:01 PM	25.8833485	51.0542233	3	1.8	5
4/8/2015 1:45:01 PM	25.8832706	51.0542295	3	2	4
4/8/2015 2:00:00 PM	25.8832465	51.0541812	2	2.2	4
4/8/2015 2:15:01 PM	25.8831114	51.0543992	3	2.8	4
4/8/2015 2:30:01 PM	25.8830399	51.05446	3	3.8	4
4/8/2015 2:45:02 PM	25.8827252	51.054815	4	2	4
4/8/2015 3:00:38 PM	25.8833555	51.0541643	37	0.8	8
4/8/2015 3:15:03 PM	25.8833637	51.0541563	1	0.8	8
4/8/2015 3:30:03 PM	25.8836221	51.0539398	1	1	7
4/8/2015 3:45:03 PM	25.8863571	51.054112	1	0.8	8
4/8/2015 4:00:03 PM	25.8888815	51.0553465	2	1	7
4/8/2015 4:15:02 PM	25.8902434	51.0552612	2	1.2	6
4/8/2015 4:30:04 PM	25.8909878	51.055412	3	1.2	6
4/8/2015 4:45:04 PM	25.891327	51.0542314	3	3.2	4
4/8/2015 5:00:03 PM	25.8900949	51.0522426	3	2.4	4
4/8/2015 5:15:38 PM	25.8892353	51.0531159	37	1.4	5
4/8/2015 5:30:04 PM	25.8898121	51.0532086	3	1.4	5
4/8/2015 5:45:03 PM	25.8897476	51.054718	2	1.8	5
4/8/2015 6:00:03 PM	25.8906532	51.0554248	2	2.2	5
4/8/2015 6:15:02 PM	25.8924312	51.0544504	2	4.6	4
4/8/2015 6:30:03 PM	25.8916743	51.0524367	2	5	4
4/8/2015 6:45:02 PM	25.8898484	51.051792	2	5.6	4
4/8/2015 7:00:02 PM	25.8908153	51.0534293	2	4	4
4/8/2015 7:15:03 PM	25.8913022	51.0548054	2	3.4	4
4/8/2015 7:30:39 PM	25.8903189	51.0548592	39	1.8	5
4/8/2015 7:45:03 PM	25.8897631	51.0541841	2	1.6	5
4/8/2015 8:00:02 PM	25.8892359	51.054996	2	1.4	5
4/8/2015 8:15:02 PM	25.8897026	51.0548986	2	1.6	4
4/8/2015 8:30:36 PM	25.8903094	51.0552929	35	3.4	4
4/8/2015 8:45:02 PM	25.8906727	51.0559809	2	2.6	4
4/8/2015 9:00:03 PM	25.8906706	51.0553765	3	2	4
4/8/2015 9:16:10 PM	25.8899029	51.0545299	70	6.6	3
4/8/2015 9:30:42 PM	25.8908104	51.0534005	42	1.6	4
4/8/2015 9:45:38 PM	25.8912428	51.053974	38	1.4	5
4/8/2015 10:00:02 PM	25.8917901	51.0549992	2	1.4	5
4/8/2015 10:15:03 PM	25.8906091	51.0550304	3	1.6	5
4/8/2015 10:30:03 PM	25.8897862	51.0547916	3	1.6	4
4/8/2015 10:45:03 PM	25.8899122	51.0540217	3	1.4	4
4/8/2015 11:00:02 PM	25.88959	51.0541156	2	1.2	4
4/8/2015 11:15:02 PM	25.8898842	51.0529229	2	1.2	4
4/8/2015 11:30:02 PM	25.8910471	51.0528493	2	1.2	4
4/8/2015 11:45:02 PM	25.8908914	51.0535734	2	1.2	4
4/9/2015 12:00:38 AM	25.88919	51.0532367	38	2.4	4
4/9/2015 12:15:02 AM	25.8894234	51.0544716	2	3.6	4
4/9/2015 12:30:03 AM	25.8881612	51.0532408	3	2.6	4
4/9/2015 12:45:03 AM	25.8854829	51.0548497	3	2.6	4
4/9/2015 1:00:01 AM	25.8836214	51.0551557	2	3.2	4
4/9/2015 1:16:10 AM	25.882935	51.0545573	70	2.8	3
4/9/2015 1:30:37 AM	25.8833334	51.0542058	37	2	4
4/9/2015 1:45:02 AM	25.8833827	51.0540643	3	2.2	4
4/9/2015 2:00:03 AM	25.8834987	51.0540505	3	2.8	4
4/9/2015 2:15:38 AM	25.883341	51.0541346	38	1	7
4/9/2015 2:30:03 AM	25.8833502	51.0541362	3	1	7
4/9/2015 2:45:01 AM	25.8833686	51.0541521	2	1	6
4/9/2015 3:00:02 AM	25.8833457	51.0541317	2	1	6
4/9/2015 3:15:03 AM	25.8833553	51.0541627	2	1.2	6
4/9/2015 3:30:01 AM	25.883365	51.054137	1	2	4
4/9/2015 3:45:02 AM	25.8833029	51.0541445	3	1.6	6
4/9/2015 4:00:02 AM	25.8833009	51.0541641	2	2.2	5
4/9/2015 4:15:01 AM	25.8832617	51.0541744	2	3.8	5
4/9/2015 4:30:39 AM	25.8833486	51.0541318	40	1	9
4/9/2015 4:45:00 AM	25.8833152	51.0542041	1	1.6	7
4/9/2015 5:00:01 AM	25.8833493	51.0541355	2	1.2	7
4/9/2015 5:15:02 AM	25.8833462	51.0541267	2	1.2	7
4/9/2015 5:30:02 AM	25.8832684	51.054234	3	1.2	6
4/9/2015 5:45:01 AM	25.8832274	51.0542758	2	1	7
4/9/2015 6:00:02 AM	25.8831922	51.0542812	2	1.2	7
4/9/2015 6:15:01 AM	25.8831	51.0541894	2	2	4
4/9/2015 6:30:07 AM	25.8833279	51.0541069	8	2	5
4/9/2015 6:45:38 AM	25.8833483	51.0541471	39	1.4	6
4/9/2015 7:00:01 AM	25.883318	51.0541612	2	1.4	6
4/9/2015 7:15:02 AM	25.8832583	51.0542445	2	1.6	6
4/9/2015 7:30:08 AM	25.883337	51.0541502	9	1.4	6
4/9/2015 7:45:02 AM	25.8833536	51.0541653	3	1.4	6
4/9/2015 8:00:02 AM	25.8833559	51.054155	2	1.2	6
4/9/2015 8:15:01 AM	25.8833181	51.0541736	1	3.4	5
4/9/2015 8:30:07 AM	25.8833421	51.0541542	8	1	6
4/9/2015 8:45:01 AM	25.8833423	51.0541512	2	1.6	5
4/9/2015 9:00:38 AM	25.8833937	51.0541691	39	2.6	6
4/9/2015 9:15:08 AM	25.8833902	51.0541694	8	2.2	6
4/9/2015 9:30:01 AM	25.8832821	51.0541913	2	1.8	6
4/9/2015 9:45:08 AM	25.8833845	51.0541464	8	1.4	6
4/9/2015 10:00:01 AM	25.8832979	51.0541647	1	1.2	6
4/9/2015 10:15:08 AM	25.8833717	51.0541365	8	1.2	6
4/9/2015 10:30:01 AM	25.8832656	51.0541384	2	1.2	6
4/9/2015 10:45:08 AM	25.8833391	51.0541088	8	1.2	6
4/9/2015 11:00:02 AM	25.8833127	51.0541612	3	1.2	6
4/9/2015 11:15:38 AM	25.8834065	51.0541595	39	1	8
4/9/2015 11:30:00 AM	25.8832144	51.0542103	1	2.2	5
4/9/2015 11:45:01 AM	25.8833422	51.0542041	2	1	8
4/9/2015 12:00:02 PM	25.8835818	51.0542471	3	1	7
4/9/2015 12:15:02 PM	25.8836811	51.0542421	3	1.2	7
4/9/2015 12:30:01 PM	25.8836613	51.054398	2	1.4	6
4/9/2015 12:45:00 PM	25.8837571	51.054585	1	2	5
4/9/2015 1:00:01 PM	25.8836063	51.0544758	2	1.8	5
4/9/2015 1:15:01 PM	25.8834314	51.0543717	2	1.8	5
4/9/2015 1:30:38 PM	25.8834023	51.0541191	39	5	5
4/9/2015 1:45:01 PM	25.8833259	51.0541776	1	3	5
4/9/2015 2:00:00 PM	25.8832023	51.0542702	1	2	5
4/9/2015 2:15:00 PM	25.8832635	51.0542506	2	1.4	5
4/9/2015 2:30:08 PM	25.8833772	51.0541527	9	1.2	5
4/9/2015 2:45:01 PM	25.8833683	51.054145	3	1.2	5
4/9/2015 3:00:02 PM	25.8834096	51.0541556	4	2	5
4/9/2015 3:15:01 PM	25.8835315	51.0540698	2	3	5
4/9/2015 3:30:02 PM	25.8835788	51.0541404	2	2.6	5
4/9/2015 3:45:39 PM	25.8873935	51.0540375	40	1	7
4/9/2015 4:00:00 PM	25.8900144	51.054631	1	1	6
4/9/2015 4:15:01 PM	25.8904014	51.0555339	2	1	6
4/9/2015 4:30:01 PM	25.8923946	51.0540712	2	1	6
4/9/2015 4:45:00 PM	25.8923527	51.0540898	2	1.6	4
4/9/2015 4:59:59 PM	25.8923884	51.0539766	1	1.8	4
4/9/2015 5:15:01 PM	25.8909995	51.0533436	2	2.4	4
4/9/2015 5:30:01 PM	25.8902999	51.0540386	3	1.8	4
4/9/2015 5:45:01 PM	25.889664	51.0548454	2	1.8	4
4/9/2015 6:00:38 PM	25.8907474	51.0559423	40	1.2	5
4/9/2015 6:15:01 PM	25.8890988	51.0554779	3	1.2	5
4/9/2015 6:30:00 PM	25.889737	51.0542348	2	1.2	5
4/9/2015 6:45:01 PM	25.8898877	51.0528659	3	1.4	5
4/9/2015 7:00:02 PM	25.8903533	51.0521701	4	5.2	4
4/9/2015 7:15:00 PM	25.8906337	51.0517932	2	4.2	4
4/9/2015 7:30:18 PM	25.8924107	51.0529825	20	2.8	4
4/9/2015 7:45:00 PM	25.8908285	51.051976	2	2.2	4
4/9/2015 8:00:00 PM	25.889512	51.0510824	2	2	4
4/9/2015 8:15:38 PM	25.8897118	51.0517455	37	1.2	5
4/9/2015 8:30:03 PM	25.8902063	51.052213	2	1.2	5
4/9/2015 8:45:04 PM	25.8907146	51.0532256	2	1	5
4/9/2015 9:00:04 PM	25.8900526	51.0539898	3	1	5
4/9/2015 9:16:10 PM	25.8894942	51.0545558	70	7.6	3
4/9/2015 9:30:48 PM	25.8888904	51.0558463	47	1.2	6
4/9/2015 9:45:04 PM	25.8875659	51.0559579	3	1.2	6
4/9/2015 10:00:03 PM	25.8862901	51.0561873	2	1.4	6
4/9/2015 10:15:02 PM	25.8851977	51.0564867	2	1.4	6
4/9/2015 10:31:06 PM	25.8843147	51.05593	65	2	5
4/9/2015 10:45:22 PM	25.8842446	51.0558904	21	2.2	5
4/9/2015 11:00:15 PM	25.8837197	51.0553272	15	2.4	5
4/9/2015 11:15:03 PM	25.8821007	51.0550902	2	2.4	5
4/9/2015 11:30:03 PM	25.8806514	51.0560612	2	2.8	5
4/9/2015 11:45:02 PM	25.8819404	51.0556334	2	3.4	5
4/10/2015 12:00:04 AM	25.8834355	51.0554548	3	4.4	5
4/10/2015 12:15:02 AM	25.8840665	51.0551088	1	5.4	4
4/10/2015 12:30:08 AM	25.8839869	51.056134	8	27.2	4
4/10/2015 12:45:42 AM	25.8843562	51.0559401	42	1.8	4
4/10/2015 1:00:15 AM	25.8843184	51.0559003	14	1.6	4
4/10/2015 1:15:04 AM	25.8843198	51.0559095	4	1.6	4
4/10/2015 1:30:06 AM	25.8842617	51.055958	5	2	3
4/10/2015 1:45:05 AM	25.8843794	51.05596	5	1.6	3
4/10/2015 2:00:05 AM	25.8843011	51.0559759	5	1.6	3
4/10/2015 2:15:08 AM	25.8842815	51.0559538	7	1.6	3
4/10/2015 2:30:06 AM	25.8843114	51.0558863	6	1.8	3
4/10/2015 2:45:06 AM	25.8842806	51.0559918	6	2.2	3
4/10/2015 3:01:10 AM	0	0	70	0	0
4/10/2015 3:16:10 AM	0	0	70	0	0
4/10/2015 3:31:10 AM	25.884551	51.0560152	70	6.4	3
4/10/2015 3:45:38 AM	25.8842647	51.0559183	38	2	4
4/10/2015 4:01:10 AM	25.8843167	51.0559165	70	2	3
4/10/2015 4:15:06 AM	25.8842604	51.055969	5	1.8	4
4/10/2015 4:30:04 AM	25.8842671	51.0559442	4	2	4
4/10/2015 4:45:11 AM	25.8843301	51.0558827	11	2.2	4
4/10/2015 5:00:42 AM	25.8843243	51.0559155	42	1.6	4
4/10/2015 5:15:03 AM	25.8842972	51.055897	3	1.6	4
4/10/2015 5:30:08 AM	25.8843046	51.0558428	9	1.8	4
4/10/2015 5:45:05 AM	25.8842684	51.0558934	5	1.6	4
4/10/2015 6:01:10 AM	25.8843161	51.0559006	70	2.2	3
4/10/2015 6:15:48 AM	25.8842911	51.0558866	48	2.8	4
4/10/2015 6:30:49 AM	25.8842776	51.055893	49	2.6	5
4/10/2015 6:45:22 AM	25.8844257	51.0560215	22	4	5
4/10/2015 7:00:05 AM	25.8843671	51.0560072	5	4.8	4
4/10/2015 7:15:02 AM	25.8843417	51.0559364	3	4.4	4
4/10/2015 7:30:05 AM	25.8842404	51.0560026	5	3.6	3
4/10/2015 7:45:08 AM	25.884346	51.0558745	8	2.6	4
4/10/2015 8:00:04 AM	25.8842681	51.0558927	5	1.6	3
4/10/2015 8:15:12 AM	25.8845442	51.0557591	12	6.4	3
4/10/2015 8:30:42 AM	25.8843407	51.0558949	42	1.6	5
4/10/2015 8:45:21 AM	25.8843451	51.0558443	21	5	4
4/10/2015 9:00:03 AM	25.8842715	51.0559428	4	4.8	4
4/10/2015 9:15:04 AM	25.8842272	51.0560151	4	3.8	4
4/10/2015 9:30:07 AM	25.8842545	51.0558847	7	2.8	5
4/10/2015 9:45:03 AM	25.8845071	51.0560432	3	2.4	4
4/10/2015 10:00:03 AM	25.8843932	51.0559174	4	1.6	5
4/10/2015 10:15:03 AM	25.8843399	51.0559058	3	1.4	5
4/10/2015 10:30:03 AM	25.8843508	51.0559232	2	1.2	5
4/10/2015 10:46:10 AM	25.8842416	51.0559361	70	1.6	3
4/10/2015 11:01:10 AM	25.8842836	51.0559916	70	4	3
4/10/2015 11:16:10 AM	0	0	70	0	0
4/10/2015 11:31:08 AM	25.8843359	51.0560053	69	2	4
4/10/2015 11:45:05 AM	25.884473	51.0558711	5	2.8	4
4/10/2015 12:00:04 PM	25.8846025	51.0559798	5	2.4	4
4/10/2015 12:15:07 PM	25.8839701	51.0563809	7	5.4	3
4/10/2015 12:30:04 PM	25.8847913	51.0564184	5	3	3
4/10/2015 12:45:05 PM	25.8845975	51.0565278	5	3.6	3
4/10/2015 1:00:04 PM	25.8844858	51.0565527	5	4.2	3
4/10/2015 1:15:05 PM	25.8843561	51.0565069	6	4.8	3
4/10/2015 1:30:15 PM	25.8842096	51.0561592	15	5	3
4/10/2015 1:46:10 PM	0	0	70	0	0
4/10/2015 2:00:44 PM	25.8843346	51.0559301	45	2.2	4
4/10/2015 2:15:02 PM	25.8841709	51.0560279	2	2	4
4/10/2015 2:30:03 PM	25.8841913	51.0560326	4	2	4
4/10/2015 2:45:05 PM	25.8841869	51.0560666	6	2.2	4
4/10/2015 3:00:07 PM	25.8840159	51.056193	8	2.6	4
4/10/2015 3:15:04 PM	25.8840997	51.0562801	5	2.4	3
4/10/2015 3:30:04 PM	25.8840958	51.05625	4	1.6	4
4/10/2015 3:45:01 PM	25.8874952	51.0557163	2	1.6	4
4/10/2015 4:00:02 PM	25.889945	51.0551269	3	1.6	4
4/10/2015 4:15:38 PM	25.8923957	51.0541252	39	1	6
4/10/2015 4:30:01 PM	25.8916998	51.0525715	2	1	6
4/10/2015 4:45:01 PM	25.8919633	51.0521	2	3.4	4
4/10/2015 5:00:01 PM	25.8910457	51.0509139	2	2.2	4
4/10/2015 5:15:02 PM	25.8915625	51.0500182	3	1.8	4
4/10/2015 5:30:00 PM	25.892753	51.0515964	2	1.6	4
4/10/2015 5:45:02 PM	25.8908492	51.051129	3	1.6	4
4/10/2015 6:00:02 PM	25.89185	51.0526971	3	1.4	4
4/10/2015 6:15:01 PM	25.8923884	51.0545164	2	1.4	4
4/10/2015 6:30:38 PM	25.8905763	51.0531108	39	3.8	5
4/10/2015 6:45:02 PM	25.8913348	51.0521565	3	2.4	5
4/10/2015 7:00:00 PM	25.8908774	51.0509573	2	2	5
4/10/2015 7:15:01 PM	25.892132	51.0517325	2	1.8	5
4/10/2015 7:30:01 PM	25.8907985	51.0522815	2	1.8	4
4/10/2015 7:45:01 PM	25.8895997	51.0531051	3	1.8	4
4/10/2015 8:00:01 PM	25.8899303	51.053899	2	1.8	4
4/10/2015 8:15:00 PM	25.8906736	51.0555825	2	1.8	4
4/10/2015 8:30:01 PM	25.8916076	51.0550523	3	2	4
4/10/2015 8:45:39 PM	25.8923288	51.0545652	40	1	7
4/10/2015 9:00:02 PM	25.8906183	51.0535982	3	1	6
4/10/2015 9:15:01 PM	25.8897508	51.0539481	2	1.2	5
4/10/2015 9:30:01 PM	25.8900079	51.0535472	3	2	4
4/10/2015 9:45:01 PM	25.8909591	51.0544998	3	1.8	4
4/10/2015 10:00:03 PM	25.8919959	51.0547827	4	1.6	4
4/10/2015 10:15:00 PM	25.891345	51.0533542	2	1.6	4
4/10/2015 10:30:00 PM	25.8897188	51.0515349	2	2	4
4/10/2015 10:45:00 PM	25.8887659	51.0506113	2	2	4
4/10/2015 11:00:39 PM	25.8897203	51.0522913	41	1	6
4/10/2015 11:15:00 PM	25.890611	51.0535149	1	1	6
4/10/2015 11:30:00 PM	25.890862	51.0541369	2	1	6
4/10/2015 11:45:00 PM	25.8895583	51.0538507	2	1.8	5
4/11/2015 12:00:00 AM	25.8895306	51.0538711	2	4.2	4
4/11/2015 12:15:00 AM	25.8895391	51.0538794	2	2.6	4
4/11/2015 12:30:01 AM	25.888757	51.0540573	3	2	4
4/11/2015 12:45:03 AM	25.8892165	51.0531633	2	1.8	4
4/11/2015 1:00:04 AM	25.8897797	51.0535727	3	1.6	4
4/11/2015 1:16:10 AM	0	0	70	0	0
4/11/2015 1:30:38 AM	25.8898572	51.0531965	37	1.2	8
4/11/2015 1:45:02 AM	25.8895527	51.0531509	1	1.4	6
4/11/2015 2:00:02 AM	25.8895793	51.0531171	2	1.4	7
4/11/2015 2:15:03 AM	25.8895692	51.0531753	2	1.2	7
4/11/2015 2:30:02 AM	25.8895544	51.053131	1	1.6	6
4/11/2015 2:45:03 AM	25.8895343	51.0531695	2	1.2	7
4/11/2015 3:00:04 AM	25.8895685	51.0531732	3	1.2	7
4/11/2015 3:15:03 AM	25.8895588	51.053165	3	1.2	7
4/11/2015 3:30:04 AM	25.8895483	51.0531603	3	2.4	5
4/11/2015 3:45:38 AM	25.8895766	51.0531267	37	1.8	6
4/11/2015 4:00:03 AM	25.8895764	51.0531772	2	2.2	6
4/11/2015 4:15:03 AM	25.8896294	51.0531144	2	2.4	6
4/11/2015 4:30:03 AM	25.8895873	51.0531951	2	2.6	5
4/11/2015 4:45:02 AM	25.8895384	51.0532049	2	3	4
4/11/2015 5:00:08 AM	25.8895558	51.0531969	7	3.2	4
4/11/2015 5:15:02 AM	25.8895972	51.0531484	2	3.6	4
4/11/2015 5:30:05 AM	25.8895667	51.0532397	4	3.8	4
4/11/2015 5:45:02 AM	25.8894975	51.0533127	2	4.2	4
4/11/2015 6:00:44 AM	25.8896108	51.0531986	44	7	4
4/11/2015 6:15:03 AM	25.889639	51.053303	2	4.6	4
4/11/2015 6:30:04 AM	25.8896647	51.0531867	4	3.6	4
4/11/2015 6:45:03 AM	25.8895328	51.053153	2	3	4
4/11/2015 7:00:02 AM	25.8895539	51.0532132	2	2.6	4
4/11/2015 7:15:04 AM	25.8895085	51.0532233	4	2.4	4
4/11/2015 7:30:06 AM	25.88948	51.0531869	5	2	4
4/11/2015 7:45:05 AM	25.8894892	51.05326	5	2.2	4
4/11/2015 8:00:05 AM	25.8895015	51.0532974	5	2.6	4
4/11/2015 8:15:38 AM	25.8895521	51.0531053	38	4.2	5
4/11/2015 8:30:03 AM	25.8894615	51.0532944	3	6	5
4/11/2015 8:45:04 AM	25.8899574	51.0533568	3	3.8	5
4/11/2015 9:00:04 AM	25.8897749	51.0530636	4	3.8	4
4/11/2015 9:15:02 AM	25.8896181	51.0530286	2	2.6	4
4/11/2015 9:30:02 AM	25.8893239	51.0532441	2	2	4
4/11/2015 9:45:03 AM	25.8890997	51.0534331	3	1.8	4
4/11/2015 10:00:12 AM	25.8895988	51.0531576	11	1.6	4
4/11/2015 10:15:06 AM	25.8895391	51.0531738	6	1.4	4
4/11/2015 10:30:38 AM	25.8895844	51.0531335	38	1.8	5
4/11/2015 10:45:02 AM	25.8896077	51.0531872	2	3.4	4
4/11/2015 11:00:02 AM	25.8894341	51.0532895	2	1.4	5
4/11/2015 11:15:02 AM	25.8893674	51.0532245	2	2.2	4
4/11/2015 11:30:03 AM	25.8887974	51.0532585	3	7.2	4
4/11/2015 11:45:04 AM	25.8893195	51.0531174	4	2.2	5
4/11/2015 12:00:02 PM	25.8893921	51.0531295	2	3	4
4/11/2015 12:15:05 PM	25.889648	51.0528677	5	3	3
4/11/2015 12:30:06 PM	25.889394	51.0532486	6	2.2	3
4/11/2015 12:45:44 PM	25.8895257	51.0531982	44	3.8	4
4/11/2015 1:00:03 PM	25.8896123	51.053223	3	2.8	4
4/11/2015 1:15:05 PM	25.8892822	51.0533724	5	3.8	3
4/11/2015 1:30:05 PM	25.8891853	51.0534356	5	3.8	4
4/11/2015 1:45:02 PM	25.8894005	51.0533811	2	2.6	4
4/11/2015 2:00:04 PM	25.8893727	51.0532745	4	2.2	4
4/11/2015 2:15:07 PM	25.8895854	51.0531378	8	2	4
4/11/2015 2:30:03 PM	25.8895231	51.0531992	3	2	4
4/11/2015 2:45:08 PM	25.8895329	51.0532557	8	2.2	3
4/11/2015 3:01:10 PM	0	0	70	0	0
4/11/2015 3:15:44 PM	25.889623	51.0531756	44	1.4	4
